# Supplementary material for: Endothelial MAPKs Direct ICAM-1 Signaling to Divergent Inflammatory Functions
Source: J Immunol. 2017 Apr 3;198(10):4074–85. doi: 10.4049/jimmunol.1600823 (PMC5421301; doi:10.4049/jimmunol.1600823)
Supplement: Data Supplement [file JI_1600823.zip]

Archive with 2 entries (2 files):
- JI_1600823_Supplemental_Material_1.pdf
- manifest.xml
